# Supplementary material for: Comparative transcriptome analysis revealed differential gene expression in multiple signaling pathways at flowering in polyploid Brassica rapa
Source: Cell Biosci. 2021 Jan 12;11:17. doi: 10.1186/s13578-021-00528-1 (PMC7802129; doi:10.1186/s13578-021-00528-1)
Supplement: Supplementary file 1 — Additional file 1: Table S1. Differentially expressed phytohormones. Table S2. Gene related to organ growth. Table S3. Chromosomal loaction of the Flower time genes among the Subgenomes of B. rapa. Table S4. Differentially expressed genes among the floral transitioning pathways. Table S5. Differentially expressed TF. Table S6. Primers pairs used for qRT-PCR. [file 13578_2021_528_MOESM1_ESM.xlsx]

## Sheet: Table S1
Table S1 Differentially expressed phytohormones
Pathway	KO number	#ID	T01	T02	T03	T04	T05	T06	T01_T02_T03_vs_T04_T05_T06_FDR	T01_T02_T03_vs_T04_T05_T06_log2FC	T01_T02_T03_vs_T04_T05_T06_regulated	Swissprot_annotation
Auxin	k14484	Bra001598	20.0066	20.0995	20.2094	51.7006	52.4662	50.1209	1.71005e-33	1.34489	up	Auxin-responsive protein IAA19 GN=MJK13.20 OS=Arabidopsis thaliana (Mouse-ear cress) PE=1 SV=2								Auxin
		Bra001900	76.8808	84.4435	81.0886	19.8158	22.0377	14.9076	4.96968e-113	-2.07676	down	Auxin-responsive protein IAA7 GN=MXC7.8 OS=Arabidopsis thaliana (Mouse-ear cress) PE=1 SV=1								JA
		Bra015297	0.295991	0.173812	1.33225	5.03065	5.40616	3.5024	1.79069e-07	3.23358	up	Auxin-responsive protein IAA3 GN=F19P19.32 OS=Arabidopsis thaliana (Mouse-ear cress) PE=1 SV=1								GA
		Bra027232	59.6147	51.2958	60.4884	25.4165	33.5842	27.0437	2.20192e-13	-1.00312	down	Auxin-responsive protein IAA19 GN=MJK13.20 OS=Arabidopsis thaliana (Mouse-ear cress) PE=1 SV=2								CTK
		Bra030560	29.6193	34.0765	34.1297	7.45205	6.907	6.54919	4.32019e-53	-2.24709	down	Auxin-responsive protein IAA17 GN=F19P19.31 OS=Arabidopsis thaliana (Mouse-ear cress) PE=1 SV=2								BR
		Bra031850	16.8828	17.391	15.4394	0	0	0.0667862	1.31645e-143	-9.62886	down	Auxin-responsive protein IAA9 GN=IAA9 OS=Arabidopsis thaliana (Mouse-ear cress) PE=1 SV=1								SA
		Bra033886	33.7298	37.0529	40.6116	13.8392	12.8817	13.4493	4.28489e-35	-1.47773	down	Auxin-responsive protein IAA7 GN=MXC7.8 OS=Arabidopsis thaliana (Mouse-ear cress) PE=1 SV=1								ET
		Bra037824	55.6843	59.0521	54.8966	18.7636	24.1114	33.5453	1.81099e-71	-1.65005	down	Auxin-responsive protein IAA9 GN=IAA9 OS=Arabidopsis thaliana (Mouse-ear cress) PE=1 SV=1								ABA
	k14486
		Bra016492	17.3732	17.8395	14.1935	48.2123	47.0858	52.3336	7.20664e-49	1.605	up	Auxin response factor 5 GN=F6F9.10 OS=Arabidopsis thaliana (Mouse-ear cress) PE=1 SV=3
		Bra034234	0.39682	0.238567	0.193926	1.03088	0.999514	0.904971	0.00612688	1.94293	up	Putative auxin response factor 21 GN=ARF21 OS=Arabidopsis thaliana (Mouse-ear cress) PE=3 SV=2
	k14485
		Bra000842	42.6093	44.2197	47.7529	10.4524	13.7571	10.4337	4.08918e-65	-1.6858	down	GRR1-like protein 1 GN=At4g03190 OS=Arabidopsis thaliana (Mouse-ear cress) PE=1 SV=1
		Bra034191	1.18723	1.28344	0.96775	0.223698	0.17164	0.230776	7.92564e-05	-2.4905	down	GRR1-like protein 1 GN=At4g03190 OS=Arabidopsis thaliana (Mouse-ear cress) PE=1 SV=1
	k14487
		Bra002961	1.05905	1.03387	1.36404	0	0	0	1.29273e-09	#NAME?	down	4-substituted benzoates-glutamate ligase GH3.12 OS=Arabidopsis thaliana (Mouse-ear cress) PE=1 SV=1
		Bra006196	4.99977	4.34099	4.75376	13.3704	12.4185	9.88626	7.60319e-13	1.40872	up	Indole-3-acetic acid-amido synthetase GH3.17 OS=Arabidopsis thaliana (Mouse-ear cress) PE=1 SV=1
		Bra019920	30.8994	30.8524	33.0632	0.195123	0.198569	0.246972	1.20307119302216e-311	-7.21986	down	4-substituted benzoates-glutamate ligase GH3.12 OS=Arabidopsis thaliana (Mouse-ear cress) PE=1 SV=1
		Bra019921	0.832698	0.503801	0.837195	0.0571876	0.0582533	0.0563027	0.000194999	-3.69597	down	4-substituted benzoates-glutamate ligase GH3.12 OS=Arabidopsis thaliana (Mouse-ear cress) PE=1 SV=1
		Bra023406	0.325929	0.744562	0.206584	1.05222	1.22121	1.33147	0.000718317	1.60685	up	Indole-3-acetic acid-amido synthetase GH3.17 OS=Arabidopsis thaliana (Mouse-ear cress) PE=1 SV=1
		Bra026365	6.11918	5.0618	6.05734	19.3965	17.8668	16.0333	9.98079e-31	1.64051	up	Indole-3-acetic acid-amido synthetase GH3.5 GN=GH3.5 OS=Arabidopsis thaliana (Mouse-ear cress) PE=1 SV=1
		Bra034205	18.3442	19.7063	21.405	60.434	51.7856	51.4697	3.21152e-26	1.29637	up	Probable indole-3-acetic acid-amido synthetase GH3.5 GN=OSJNBa0009C07.16 OS=Oryza sativa subsp. japonica (Rice) PE=2 SV=1
		Bra036997	1.90184	1.5262	2.13889	4.88179	3.69968	4.7262	2.28859e-07	1.2627	up	4-substituted benzoates-glutamate ligase GH3.12 OS=Arabidopsis thaliana (Mouse-ear cress) PE=1 SV=1
		Bra039186	3.36443	3.50622	4.15167	19.0174	17.589	16.0639	5.96209e-52	2.26866	up	Indole-3-acetic acid-amido synthetase GH3.3 GN=GH3.3 OS=Arabidopsis thaliana (Mouse-ear cress) PE=1 SV=1
	k14488
		Bra002124	53.0385	42.7582	59.2523	9.40841	6.88745	5.5538	7.91794e-17	-2.91435	down	Auxin-induced protein 15A OS=Glycine max (Soybean) PE=2 SV=1
		Bra002125	32.2403	53.7877	36.0457	7.92104	10.6569	11.279	3.78911e-07	-2.11099	down	Auxin-induced protein 15A OS=Glycine max (Soybean) PE=2 SV=1
		Bra002131	9.53806	14.2912	15.4228	1.72147	4.34351	1.86615	0.00166683	-2.34904	down	Auxin-induced protein 15A OS=Glycine max (Soybean) PE=2 SV=1
		Bra002330	5.52929	9.20389	7.33332	1.6411	1.34343	2.43777	1.21862e-10	-2.08454	down	Auxin-induced protein 15A OS=Glycine max (Soybean) PE=2 SV=1
		Bra022663	6.78259	7.12034	9.06175	18.9589	13.957	16.8844	0.00702685	1.13554	up	Indole-3-acetic acid-induced protein ARG7 GN=ARG7 OS=Vigna radiata var. radiata (Mung bean) PE=2 SV=1
		Bra029452	4.58501	5.84833	3.64332	0.789027	2.07875	0.822497	0.00195872	-1.96949	down	Auxin-induced protein X10A OS=Glycine max (Soybean) PE=2 SV=1
		Bra034954	1.90011	2.26464	2.89139	0.367987	0.501352	0.263195	0.000206462	-2.58066	down	Indole-3-acetic acid-induced protein ARG7 GN=ARG7 OS=Vigna radiata var. radiata (Mung bean) PE=2 SV=1
		Bra037405	6.14614	7.81762	4.1527	13.3033	14.6421	16.3594	0.000452928	1.3327	up	Indole-3-acetic acid-induced protein ARG7 GN=ARG7 OS=Vigna radiata var. radiata (Mung bean) PE=2 SV=1
CYT	k14491	#ID	T01	T02	T03	T04	T05	T06	T01_T02_T03_vs_T04_T05_T06_FDR	T01_T02_T03_vs_T04_T05_T06_log2FC	T01_T02_T03_vs_T04_T05_T06_regulated	Swissprot_annotation
		Bra012743	8.05209	8.24495	8.88196	1.69343	1.89506	1.88869	1.27367e-45	-2.24092	down	Two-component response regulator ARR2 OS=Arabidopsis thaliana (Mouse-ear cress) PE=1 SV=1
		Bra020652	1.84294	1.81456	1.71125	0.598361	0.741729	0.336027	0.000255104	-1.74429	down	Putative two-component response regulator-like APRR4 GN=APRR4 OS=Arabidopsis thaliana (Mouse-ear cress) PE=3 SV=1
	k14492
		Bra010132	11.5909	11.8821	12.0838	3.99899	4.8885	3.12171	2.84154e-06	-1.59065	down	Two-component response regulator ARR6 GN=ARR6 OS=Arabidopsis thaliana (Mouse-ear cress) PE=1 SV=2
		Bra016943	0.380593	0.762141	0.184851	1.32092	1.68654	2.51044	0.000466814	2.32642	up	Two-component response regulator ARR8 GN=F13H10.14 OS=Arabidopsis thaliana (Mouse-ear cress) PE=1 SV=1
		Bra018084	4.25556	5.27513	5.50448	0.836188	1.45368	1.45648	0.00202151	-2.02274	down	Two-component response regulator ARR5 GN=T17F15.30 OS=Arabidopsis thaliana (Mouse-ear cress) PE=1 SV=2
		Bra033773	4.55207	4.18707	5.97346	0.703726	2.33806	1.98126	0.000166088	-1.42668	down	Two-component response regulator ARR5 GN=T17F15.30 OS=Arabidopsis thaliana (Mouse-ear cress) PE=1 SV=2
GA	k14494	#ID	T01	T02	T03	T04	T05	T06	T01_T02_T03_vs_T04_T05_T06_FDR	T01_T02_T03_vs_T04_T05_T06_log2FC	T01_T02_T03_vs_T04_T05_T06_regulated	Swissprot_annotation
		Bra031991	13.47	12.298	14.2115	7.41834	6.42301	6.147	8.44268e-16	-1.00972	down	DELLA protein RGL2 GN=T21P5.13 OS=Arabidopsis thaliana (Mouse-ear cress) PE=1 SV=2
	K16189
		Bra000283	6.90189	6.4482	7.63414	1.83202	1.64952	1.97901	1.25659e-19	-1.96785	down	Transcription factor PIF4 GN=MFL8.13 OS=Arabidopsis thaliana (Mouse-ear cress) PE=1 SV=1
GA biosynthesis genes
		Bra036239	1.09527	1.44836	1.13105	0.535899	0.76564	0.331378	0.001636	-1.2094	down	Ent-copalyl diphosphate synthase, chloroplastic (GA1)
		Bra002788	1.84032	2.72114	2.68544	0.843414	1.31447	0.387373	0.000952	-1.58076	down	GATA transcription factor 21
		Bra019118	7.77052	5.8482	6.98843	15.3394	14.4578	17.2125	1.51e-13	1.19116	up	Putative GATA transcription factor 22
		Bra030461	3.14576	2.86171	3.31002	0.887134	1.08734	1.44326	2.34e-12	-1.47599	down	Gibberellin 2-beta-dioxygenase 7
		Bra034180	0	0	0	0.6378	1.20588	1.11656	4.38e-08	Infc	up	Gibberellin 20 oxidase 5
		Bra008481	0.0739363	0.349272	0.191029	1.55148	1.94667	1.2857	3.51e-05	3.32616	up	Gibberellin 3-beta-dioxygenase 4
		Bra020890	2.9648	3.71403	2.65123	0.597364	0.43078	0.175	1.55e-10	-3.02189	down	Gibberellin 2-beta-dioxygenase 8
		Bra009803	2.73519	2.16764	2.70365	0.435022	0.482858	0.439163	8.26791e-13	-2.56324	down	Cytochrome P450 714A1
ABA	k14498	#ID	T01	T02	T03	T04	T05	T06	T01_T02_T03_vs_T04_T05_T06_FDR	T01_T02_T03_vs_T04_T05_T06_log2FC	T01_T02_T03_vs_T04_T05_T06_regulated	Swissprot_annotation
		Bra003650	5.46721	6.13827	5.50302	11.6909	12.8332	11.8786	1.38683e-11	1.11498	up	Serine/threonine-protein kinase SRK2C GN=F3F9.17 OS=Arabidopsis thaliana (Mouse-ear cress) PE=1 SV=1
	K14432	#ID	T01	T02	T03	T04	T05	T06	T01_T02_T03_vs_T04_T05_T06_FDR	T01_T02_T03_vs_T04_T05_T06_log2FC	T01_T02_T03_vs_T04_T05_T06_regulated	Swissprot_annotation
		Bra017621	1.02228	1.03689	0.926464	0.348283	0.0957355	0.364682	4.92565e-07	-2.46271	down	ABSCISIC ACID-INSENSITIVE 5-like protein 6 OS=Arabidopsis thaliana (Mouse-ear cress) PE=1 SV=1
BR	K14500	#ID	T01	T02	T03	T04	T05	T06	T01_T02_T03_vs_T04_T05_T06_FDR	T01_T02_T03_vs_T04_T05_T06_log2FC	T01_T02_T03_vs_T04_T05_T06_regulated	Swissprot_annotation
		Bra004246	11.2391	12.7108	8.73455	2.954	3.79733	5.22185	1.56312e-09	-1.40643	down	Probable serine/threonine-protein kinase At4g35230 GN=At4g35230 OS=Arabidopsis thaliana (Mouse-ear cress) PE=1 SV=1
	K13416	#ID	T01	T02	T03	T04	T05	T06	T01_T02_T03_vs_T04_T05_T06_FDR	T01_T02_T03_vs_T04_T05_T06_log2FC	T01_T02_T03_vs_T04_T05_T06_regulated	Swissprot_annotation
		Bra013136	4.8472	5.1986	6.08629	0.170703	0.162848	0.151425	1.93676e-59	-5.19093	down	Somatic embryogenesis receptor kinase 4 (Precursor) GN=F13J11.14 OS=Arabidopsis thaliana (Mouse-ear cress) PE=1 SV=2
	K14502	#ID	T01	T02	T03	T04	T05	T06	T01_T02_T03_vs_T04_T05_T06_FDR	T01_T02_T03_vs_T04_T05_T06_log2FC	T01_T02_T03_vs_T04_T05_T06_regulated	Swissprot_annotation
		Bra020994	47.6073	50.332	48.4309	20.0137	19.3233	21.3632	9.60318e-42	-1.25944	down	Shaggy-related protein kinase eta GN=F28A21.120 OS=Arabidopsis thaliana (Mouse-ear cress) PE=1 SV=2
		Bra018285	13.1363	15.9464	11.4606	0.0728931	0.294971	0.297864	1.5649e-60	-6.42492	down	Shaggy-related protein kinase zeta GN=ASK6 OS=Arabidopsis thaliana (Mouse-ear cress) PE=2 SV=2
JA	K14506	#ID	T01	T02	T03	T04	T05	T06	T01_T02_T03_vs_T04_T05_T06_FDR	T01_T02_T03_vs_T04_T05_T06_log2FC	T01_T02_T03_vs_T04_T05_T06_regulated
		Bra000421	3.27542	3.62218	2.49634	14.6456	16.3322	14.369	4.47024e-39	2.24423	up	Jasmonic acid-amido synthetase JAR1 GN=F11C10.6 OS=Arabidopsis thaliana (Mouse-ear cress) PE=1 SV=2
		Bra004543	8.0615	7.44639	6.10701	26.7108	33.5588	30.8419	2.8368e-34	2.10556	up	Jasmonic acid-amido synthetase JAR1 GN=F11C10.6 OS=Arabidopsis thaliana (Mouse-ear cress) PE=1 SV=2
		#ID	T01	T02	T03	T04	T05	T06	T01_T02_T03_vs_T04_T05_T06_FDR	T01_T02_T03_vs_T04_T05_T06_log2FC	T01_T02_T03_vs_T04_T05_T06_regulated	Swissprot_annotation
	K13464	Bra016056	25.548	29.2592	24.8077	58.5386	61.6723	62.7367	1.878e-46	1.25246	up	Protein TIFY 11B GN=T10D10.8 OS=Arabidopsis thaliana (Mouse-ear cress) PE=1 SV=1
		Bra016520	63.9895	73.4137	78.7899	164.163	184.359	161.775	2.07451e-48	1.26349	up	Protein TIFY 10A GN=T29M8.5 OS=Arabidopsis thaliana (Mouse-ear cress) PE=1 SV=1
		Bra030986	19.936	23.3544	22.4366	9.32436	10.5457	10.2262	1.50738e-15	-1.1182	down	Protein TIFY 11A OS=Arabidopsis thaliana (Mouse-ear cress) PE=1 SV=1
		Bra022254	15.9581	18.5056	14.676	34.8005	36.643	38.6757	3.06584e-22	1.17587	up	Protein TIFY 6B GN=MEB5.8 OS=Arabidopsis thaliana (Mouse-ear cress) PE=1 SV=1
		Bra003947	11.5558	12.9965	11.338	52.2628	57.0279	54.7122	4.18492e-88	2.19451	up	Protein TIFY 7 GN=F5A18.12 OS=Arabidopsis thaliana (Mouse-ear cress) PE=1 SV=2
		Bra025713	5.71977	8.50547	7.1622	15.77	17.557	19.4103	2.45259e-10	1.33082	up	Protein TIFY 10A GN=T29M8.5 OS=Arabidopsis thaliana (Mouse-ear cress) PE=1 SV=1
		Bra006190	1.27332	1.84149	2.00951	12.5381	8.64548	10.5155	3.15643e-14	2.89352	up	Protein TIFY 9 GN=T31B5.40 OS=Arabidopsis thaliana (Mouse-ear cress) PE=1 SV=1
		Bra003778	0.933248	0.767289	1.42075	1.95663	2.56589	2.5673	0.00811955	1.40525	up	Protein TIFY 10B OS=Arabidopsis thaliana (Mouse-ear cress) PE=1 SV=1
		Bra008846	18.4006	21.3636	21.3363	70.0896	84.7978	73.8963	2.40063e-66	1.91756	up	Protein TIFY 9 GN=T31B5.40 OS=Arabidopsis thaliana (Mouse-ear cress) PE=1 SV=1
		Bra016193	51.7002	52.8584	61.9641	126.414	122.564	117.497	3.88911e-48	1.14712	up	Protein TIFY 7 GN=F5A18.12 OS=Arabidopsis thaliana (Mouse-ear cress) PE=1 SV=2
	K13463	#ID	T01	T02	T03	T04	T05	T06	T01_T02_T03_vs_T04_T05_T06_FDR	T01_T02_T03_vs_T04_T05_T06_log2FC	T01_T02_T03_vs_T04_T05_T06_regulated	Swissprot_annotation
		Bra017044	15.8756	16.8124	17.3263	30.4929	36.078	43.3722	1.01823e-07	1.18538	up	Coronatine-insensitive protein 1 GN=T28M21.10 OS=Arabidopsis thaliana (Mouse-ear cress) PE=1 SV=1
ETHY		#ID	T01	T02	T03	T04	T05	T06	T01_T02_T03_vs_T04_T05_T06_FDR	T01_T02_T03_vs_T04_T05_T06_log2FC	T01_T02_T03_vs_T04_T05_T06_regulated	Swissprot_annotation
	K14509	Bra015303	8.0902	7.72226	6.64407	3.39306	3.24977	3.99952	1.71469e-14	-1.04111	down	Ethylene response sensor 2 GN=ERS2 OS=Arabidopsis thaliana (Mouse-ear cress) PE=1 SV=2
	K14514	Bra035746	8.90633	7.504	8.57681	25.1822	26.006	24.6939	1.42255e-54	1.5988	up	Protein ETHYLENE INSENSITIVE 3 GN=EIN3 OS=Arabidopsis thaliana (Mouse-ear cress) PE=1 SV=1
		#ID	T01	T02	T03	T04	T05	T06	T01_T02_T03_vs_T04_T05_T06_FDR	T01_T02_T03_vs_T04_T05_T06_log2FC	T01_T02_T03_vs_T04_T05_T06_regulated	Swissprot_annotation
SA	K14508	Bra025093	3.83473	2.82036	2.44414	12.4286	13.5421	13.1149	1.53532e-41	2.06105	up	Regulatory protein NPR3 GN=NPR3 OS=Arabidopsis thaliana (Mouse-ear cress) PE=1 SV=1
		Bra007306	0.943301	1.70605	1.65127	2.31789	2.99677	4.16199	0.000556675	1.43214	up	Regulatory protein NPR6 GN=F24I3.210 OS=Arabidopsis thaliana (Mouse-ear cress) PE=1 SV=1
	K13449	#ID	T01	T02	T03	T04	T05	T06	T01_T02_T03_vs_T04_T05_T06_FDR	T01_T02_T03_vs_T04_T05_T06_log2FC	T01_T02_T03_vs_T04_T05_T06_regulated	Swissprot_annotation
		Bra013123	18.3366	20.5301	25.3476	7.22827	6.40867	7.75706	2.62623e-10	-1.61034	down	Pathogenesis-related protein 1 (Precursor) GN=At2g14610 OS=Arabidopsis thaliana (Mouse-ear cress) PE=1 SV=1

## Sheet: Table S2
Table S2 Gene related to organ growth
#ID	FDR	log2FC	Swissprot_annotation
Bra026892	8.45486e-96	1.76549	Cytochrome P450 78A5 GN=F21F23.15 OS=Arabidopsis thaliana (Mouse-ear cress) PE=2 SV=1	KLU/CYP78A5
Bra000251	0.132531	-0.333641	Growth-regulating factor 7 GN=GRF7 OS=Arabidopsis thaliana (Mouse-ear cress) PE=2 SV=1
Bra000575	0.000237031	-0.374013	Growth-regulating factor 1 GN=GRF1 OS=Arabidopsis thaliana (Mouse-ear cress) PE=1 SV=1
Bra001532	0.861324	0.0808885	Growth-regulating factor 5 GN=GRF5 OS=Arabidopsis thaliana (Mouse-ear cress) PE=1 SV=1
Bra004667	0.0433127	0.534095	Growth-regulating factor 7 GN=GRF7 OS=Arabidopsis thaliana (Mouse-ear cress) PE=2 SV=1
Bra005268	0.806895	0.0598578	Growth-regulating factor 3 GN=GRF3 OS=Arabidopsis thaliana (Mouse-ear cress) PE=2 SV=1
Bra006956	6.47932e-39	-1.55658	Growth-regulating factor 4 GN=GRF4 OS=Arabidopsis thaliana (Mouse-ear cress) PE=2 SV=1
Bra011781	0.762385	0.052359	Growth-regulating factor 2 GN=GRF2 OS=Arabidopsis thaliana (Mouse-ear cress) PE=1 SV=1
Bra013525	0.367975	0.126431	Growth-regulating factor 10 OS=Oryza sativa subsp. japonica (Rice) PE=2 SV=1
Bra013767	0.116261	0.829836	Growth-regulating factor 8 GN=GRF8 OS=Arabidopsis thaliana (Mouse-ear cress) PE=2 SV=1
Bra015184	0.0800862	-0.640362	Growth-regulating factor 6 GN=GRF6 OS=Arabidopsis thaliana (Mouse-ear cress) PE=2 SV=2
Bra017240	1.50219e-05	-0.524625	Growth-regulating factor 3 GN=GRF3 OS=Arabidopsis thaliana (Mouse-ear cress) PE=2 SV=1
Bra017851	0.0231312	-0.384041	Growth-regulating factor 2 GN=GRF2 OS=Arabidopsis thaliana (Mouse-ear cress) PE=1 SV=1
Bra019244	0.153395	0.624405	Growth-regulating factor 8 GN=GRF8 OS=Arabidopsis thaliana (Mouse-ear cress) PE=2 SV=1
Bra019640	0.340788	0.283226	Growth-regulating factor 4 GN=GRF4 OS=Arabidopsis thaliana (Mouse-ear cress) PE=2 SV=1
Bra021521	0.261992	0.548807	Growth-regulating factor 5 GN=GRF5 OS=Arabidopsis thaliana (Mouse-ear cress) PE=1 SV=1
Bra022667	0.177017	0.327638	Growth-regulating factor 7 GN=GRF7 OS=Arabidopsis thaliana (Mouse-ear cress) PE=2 SV=1
Bra023066	0.0171071	-0.415608	Growth-regulating factor 3 GN=GRF3 OS=Arabidopsis thaliana (Mouse-ear cress) PE=2 SV=1
Bra027384	3.72072e-05	-0.56065	Growth-regulating factor 5 GN=GRF5 OS=Arabidopsis thaliana (Mouse-ear cress) PE=1 SV=1
Bra028541	0.139988	-0.779313	Growth-regulating factor 4 GN=GRF4 OS=Arabidopsis thaliana (Mouse-ear cress) PE=2 SV=1
Bra030754	0.00321165	-0.252089	Growth-regulating factor 5 GN=GRF5 OS=Arabidopsis thaliana (Mouse-ear cress) PE=1 SV=1
Bra038775	5.68399e-11	-0.912351	Growth-regulating factor 7 GN=OsJ_36104 OS=Oryza sativa subsp. japonica (Rice) PE=2 SV=2
Bra039334	0.584117	-0.178708	Growth-regulating factor 9 GN=GRF9 OS=Arabidopsis thaliana (Mouse-ear cress) PE=1 SV=1
Bra032623	0.0425651	-0.177142	GRF1-interacting factor 2 GN=GIF2 OS=Arabidopsis thaliana (Mouse-ear cress) PE=1 SV=1
Bra033281	2.88395e-06	0.701858	GRF1-interacting factor 2 GN=GIF2 OS=Arabidopsis thaliana (Mouse-ear cress) PE=1 SV=1
Bra003394	--	--	ARGOS [Brassica rapa subsp. pekinensis]
Bra007491	--	--	ARGOS [Brassica rapa subsp. pekinensis]
Bra037667	--	--	hypothetical protein CARUB_v10024269mg [Capsella rubella]
Bra004803	--	--	hypothetical protein CARUB_v10024269mg [Capsella rubella]
Bra010610	0.00186122	-0.889965	AP2-like ethylene-responsive transcription factor ANT GN=T28I19.30 OS=Arabidopsis thaliana (Mouse-ear cress) PE=1 SV=2
Bra011782	0.00125185	-0.317362	AP2-like ethylene-responsive transcription factor ANT GN=T28I19.30 OS=Arabidopsis thaliana (Mouse-ear cress) PE=1 SV=2
Bra017852	0.113009	-0.162012	AP2-like ethylene-responsive transcription factor ANT GN=T28I19.30 OS=Arabidopsis thaliana (Mouse-ear cress) PE=1 SV=2
Bra040720	0.550418	0.0914744	Cytochrome P450 78A5 GN=F21F23.15 OS=Arabidopsis thaliana (Mouse-ear cress) PE=2 SV=1

## Sheet: Table S3
a	Medium Fractionated subgenome
b	Less Fractionated subgenome
c	Most Fractionated subgenome
d	Tandem array
Table S3 Chromosomal loaction of the Flower time genes among the Subgenomes of B.rapa
B.rapa gene ID	Chrom	start	end	A.thaliana gene ID	Subgenome
Bra031884	A02	26376891	26381691	AT1G01060	a
Bra006214	A03	2551985	2553663	AT5G13790	a
Bra030222	A04	10231612	10234662	AT2G22630	a
Bra007324	A09	30103817	30106166	AT3G57390	b
Bra004503	A05	471187	473554	AT2G46830	b
Bra029261	A02	25716672	25718194	AT5G62430	a
Bra025655	A04	7576461	7578271	AT5G39660	b
Bra018141	A06	10279668	10281447	AT3G47500	b
Bra003994	A07	19448345	19450058	AT1G69570	c
Bra009338	A10	14235005	14235715	AT5G08330	b
Bra011540	A01	1767348	1768780	AT4G34530	b
Bra039503	A05	8944093	8945642	AT5G37260	b
Bra003407	A07	16338965	16340115	AT3G60250	c
Bra008669	A10	12117648	12118929	AT5G15840	b
Bra020425	A02	5659454	5660616	AT5G57660	c
Bra021818	A04	14786203	14787512	AT2G32950	a
Bra037880	A09	15244999	15247548	AT4G08920	b
Bra030568	A08	20513098	20515699	AT1G04400	a
Bra022023	A02	18299772	18304640	AT5G46210	a
Bra007774	A09	32338857	32341568	AT2G25930	b
Bra017035	A04	17106665	17107009	AT2G40080	a
Bra030323	A04	9478995	9480707	AT2G21070	a
Bra022475	A02	8551268	8553758	AT1G65480	a
Bra024536	A09	25756404	25760934	AT1G22770	b
Bra024329	A06	15623897	15625854	AT5G64813	b
Bra038831	A07	1044077	1047057	AT2G18915	d
Bra033809	A01	13445787	13446644	AT3G46640	a
Bra019798	A06	4378304	4378507	AT1G12910	b
Bra008878	A10	13056077	13057687	AT5G12840	b
Bra005397	A05	5228665	5229932	AT2G34720	b
Bra005074	A05	3310690	3311717	AT2G38880	b
Bra017473	A09	13474666	13475220	AT5G47640	d
Bra038636	A06	14917869	14918687	AT3G48590	b
Bra003334	A07	15927573	15928127	AT1G56170	c
Bra031651	A09	37141569	37142255	AT1G08970	c
Bra018589	A06	3102121	3103018	AT1G54830	b
Bra011001	A08	16747128	16751862	AT1G25540	a
Bra020013	A06	3292123	3302675	AT1G09570	b
Bra022192	A05	19903333	19907237	AT2G18790	b
Bra039485	A05	8709532	8713111	AT5G35840	b
Bra013286	A01	4746101	4749623	AT4G18130	b
Bra031668	A09	37075164	37077373	AT1G09530	c
Bra012964	A03	21312949	21315145	AT5G61380	b
Bra002512	A10	9191690	9193890	AT5G60100	b
Bra009768	A06	17724243	17726674	AT5G24470	b
Bra009565	A10	16049655	16052546	AT5G02810	b
Bra040484	A04	19023344	19028048	AT2G46790	b
Bra004436	A05	107347	109273	AT2G47700	b
Bra007123	A09	28956971	28960107	AT3G54990	b
Bra004545	A05	735659	739689	AT2G46340	b
Bra035252	A09	16574902	16579330	AT4G11110	b
Bra027259	A05	20692899	20695814	AT3G15354	b
Bra038098	A05	10654135	10655350	AT1G53090	c
Bra020311	A02	5129796	5130611	AT5G59560	c
Bra024735	A09	24451084	24452202	AT1G25560	b
Bra038346	A02	10106909	10107961	AT1G68840	a
Bra039947	A05	16503119	16508849	AT3G22380	b
Bra011939	A07	13357799	13360106	AT2G28550	b
Bra002510	A10	9212951	9215808	AT5G60120	b
Bra001129	A03	14908163	14911891	AT3G04910	b
Bra016703	A08	18842366	18843751	AT1G14400	a
Bra019343	A03	24816509	24820969	AT4G22950	a
Bra030284	A04	9735854	9736640	AT2G21660	a
Bra011403	A01	2324138	2325816	AT4G32980	b
Bra021721	A04	14197974	14204097	AT2G31650	a
Bra033615	A06	24935873	24939457	AT4G39400	b
Bra032169	A04	10751315	10756246	AT2G23380	a
Bra007985	A02	11289523	11292009	AT1G71800	a
Bra016588	A08	18397607	18402860	AT1G17760	a
Bra015678	A07	24680686	24687908	AT1G77300	b
Bra009474	A10	15652358	15656627	AT5G04240	d
Bra009582	A10	16111550	16114303	AT1G79730	b
Bra023327	A02	1830000	1833335	AT5G11530	c
Bra015200	A07	3892050	3896839	AT5G51230	d
Bra038446	A01	10966660	10973613	AT4G16280	b
Bra005468	A05	5660684	5663241	AT2G33835	b
Bra028599	A02	1524995	1528254	AT5G10140	c
Bra001357	A03	16013218	16016354	AT3G10390	c
Bra001111	A03	14826599	14829478	AT3G04610	c
Bra004761	A05	1708413	1712679	AT2G43410	b
Bra035723	A10	4133444	4134764	AT4G00650	b
Bra008624	A10	11933617	11934972	AT5G16320	b
Bra031085	A09	34286750	34289554	AT2G19520	c
Bra013898	A01	8363073	8365739	AT4G25530	b
Bra006202	A03	2492429	2496643	AT5G13480	a
Bra029359	A02	25076450	25082034	AT5G23150	a
Bra040332	A04	18563837	18568596	AT2G44950	a
Bra030874	A08	426414	431087	AT1G55250	a
Bra018540	A02	15834316	15838403	AT4G02560	c
Bra024350	A06	15729773	15734349	AT1G77080	b
Bra031884	A02	26376891	26381691	AT5G65070	a
Bra034727	A05	21908239	21916400	AT3G12810	b
Bra018060	A06	9612197	9617375	AT3G48430	b
Bra015723	A07	24448492	24450521	AT1G76710	b
Bra002649	A10	8459077	8459805	AT5G37055	b
Bra026582	A02	20310948	20311790	AT2G02760	a
Bra017972	A06	8896418	8901767	AT3G49600	b
Bra015040	A07	6253186	6254358	AT3G24440	b
Bra020445	A02	5793206	5795756	AT5G57380	c
Bra011139	A01	3714176	3715323	AT4G29830	b
Bra035940	A09	3421524	3425058	AT5G61150	c
Bra031459	A01	17104721	17106613	AT1G61040	a
Bra013162	A03	20142067	20148351	AT2G06210	c
Bra037544	A01	20957711	20960313	AT3G18990	a
Bra021078	A08	9225446	9227916	AT4G16845	c
Bra036239	A09	1080719	1089155	AT4G02780	b
Bra035120	A07	25544132	25547883	AT1G79460	b
Bra013890	A01	8279446	8280885	AT4G25420	b
Bra022565	A02	7878457	7879856	AT5G51810	c
Bra008362	A02	14055382	14057123	AT1G78440	a
Bra030187	A07	8025211	8027280	AT1G30040	c
Bra021921	A04	15291812	15295146	AT2G34555	a
Bra032238	A05	12613000	12615034	AT1G47990	c
Bra030500	A08	20782946	20785306	AT1G02400	a
Bra030461	A05	11603182	11616365	AT1G50960	c
Bra038780	A03	24105920	24109253	AT4G21200	a
Bra026122	A06	5674748	5676197	AT1G15550	b
Bra008480	A02	14906726	14908320	AT1G80340	a
Bra024875	A06	22952357	22954078	AT2G01570	b
Bra039460	A05	24422900	24424450	AT3G05120	b
Bra040420	A04	208767	210068	AT3G63010	a
Bra009970	A06	19003608	19005298	AT5G27320	b
Bra034842	A05	22395536	22397248	AT3G11440	b
Bra013776	A01	7728840	7729280	AT4G24210	b
Bra032814	A09	23788781	23790968	AT1G24260	b
Bra011021	A08	16841217	16844950	AT1G26310	a
Bra038101	A05	10617885	10618506	AT1G53160	c
Bra038326	A02	10234605	10238182	AT1G69120	a
Bra030228	A04	10192172	10194736	AT2G22540	a
Bra021880	A04	15123762	15124274	AT2G33810	a
Bra016891	A04	17839490	17841541	AT2G42200	a
Bra004926	A05	2521759	2522993	AT2G45640	b
Bra000393	A03	10918286	10920672	AT2G45660	d
Bra027265	A05	20734312	20734926	AT3G15270	b
Bra003305	A07	15783674	15784920	AT3G57920	c
Bra019221	A03	25660200	25662809	AT4G24540	a
Bra017735	A03	30168716	30169744	AT4G35900	a
Bra009618	A10	16264263	16270847	AT5G02030	b
Bra009510	A10	15796736	15798370	AT5G03790	b
Bra028815	A02	545667	546787	AT5G03840	c
Bra029347	A02	25192486	25195876	AT5G60910	a
Bra029305	A02	25447211	25449768	AT5G61850	a
Bra038062	A08	6864505	6867889	AT4G15880	c
Bra009799	A06	17962337	17962669	AT5G24860	b
Bra013461	A01	5821462	5826018	AT4G20400	b
Bra013958	A08	4968938	4970790	AT5G17690	b
Bra008802	A10	12699925	12701540	AT5G13790	b
Bra039921	A09	33384381	33389807	AT2G22630	b
Bra014628	A04	1874601	1876122	AT3G57390	a
Bra010082	A06	14254784	14256130	AT5G62430	b
Bra028437	A07	13997009	13998504	AT5G39660	a
Bra004396	A07	21709550	21710836	AT1G69570	b
Bra005984	A03	1498581	1499285	AT5G08330	a
Bra034636	A08	11571798	11573000	AT4G34530	c
Bra007520	A09	31115585	31116729	AT3G60250	b
Bra023541	A02	2824884	2825831	AT5G15840	c
Bra002709	A10	8154616	8155343	AT5G57660	b
Bra005541	A05	6115933	6119407	AT2G32950	b
Bra015313	A10	2052872	2055519	AT1G04400	b
Bra017569	A09	12551986	12556438	AT5G46210	c
Bra034284	A04	12009541	12012674	AT2G25930	a
Bra000165	A03	9677469	9677813	AT2G40080	c
Bra004117	A07	20213069	20215397	AT1G65480	b
Bra037797	A09	4239845	4241333	AT5G64813	c
Bra038830	A07	1053252	1055451	AT2G18915	d
Bra018204	A06	10739250	10740164	AT3G46640	b
Bra026947	A09	36197266	36198532	AT1G12910	c
Bra006165	A03	2315335	2316690	AT5G12840	a
Bra000103	A03	9273151	9277019	AT2G38880	c
Bra022147	A02	19343913	19344473	AT5G47640	a
Bra018046	A06	9486776	9487441	AT3G48590	b
Bra030749	A08	19739487	19740143	AT1G08970	a
Bra024737	A09	24375367	24386318	AT1G25540	b
Bra031672	A09	37058603	37062586	AT1G09570	c
Bra020017	A06	3271704	3273854	AT1G09530	b
Bra035933	A09	3455310	3457580	AT5G61380	c
Bra020263	A02	4896383	4897903	AT5G60100	c
Bra029407	A02	24790897	24792936	AT5G24470	a
Bra028861	A02	328140	330882	AT5G02810	c
Bra004507	A05	483652	485144	AT2G46790	b
Bra000420	A03	11040524	11044132	AT2G46340	c
Bra021100	A01	23139461	23142932	AT3G15354	a
Bra002558	A10	8946860	8947384	AT5G59560	b
Bra011002	A08	16754456	16755535	AT1G25560	a
Bra023830	A01	19421052	19426538	AT3G22380	a
Bra000487	A03	11381421	11383499	AT2G28550	c
Bra020262	A02	4891398	4893393	AT5G60120	c
Bra040414	Scaffold000203	84892	87712	AT3G04910	a
Bra026833	A09	35670246	35671008	AT1G14400	c
Bra020826	A08	11041061	11044671	AT4G22950	c
Bra031210	A09	33744555	33745321	AT2G21660	b
Bra037031	A03	28860729	28862328	AT4G32980	a
Bra011862	A01	170647	174231	AT4G39400	b
Bra003913	A07	18998450	19000910	AT1G71800	c
Bra009475	A10	15652358	15652672	AT5G04240	b
Bra006104	A03	2027478	2031144	AT5G11530	a
Bra022541	A02	8133520	8137986	AT5G51230	c
Bra022958	A03	7950789	7955583	AT2G33835	d
Bra006051	A03	1764912	1767856	AT5G10140	a
Bra007458	A09	30823085	30829470	AT2G43410	b
Bra029192	A03	6784863	6787013	AT4G00650	a
Bra040678	Scaffold000232	45882	48852	AT2G19520	b
Bra023416	A02	2251436	2255609	AT5G13480	c
Bra013022	A03	20979523	20984598	AT5G23150	b
Bra004879	A05	2270073	2274586	AT2G44950	b
Bra031888	A02	26355715	26359530	AT1G77080	a
Bra024351	A06	15737897	15741470	AT5G65070	d
Bra006766	A03	4965286	4966003	AT5G37055	a
Bra024808	A06	22493341	22494240	AT2G02760	b
Bra019603	A06	13641870	13646915	AT3G49600	c
Bra006824	A03	5210338	5211944	AT5G57380	a
Bra029332	A02	25290813	25294600	AT5G61150	a
Bra022376	A05	18815249	18817413	AT3G18990	b
Bra000864	A03	13578653	13594394	AT4G02780	a
Bra019165	A03	25974634	25976038	AT4G25420	a
Bra028277	A10	4556457	4557854	AT5G51810	b
Bra035038	A07	25193397	25195124	AT1G78440	d
Bra032354	A09	22356453	22358317	AT1G30040	b
Bra005415	A05	5370273	5372003	AT2G34555	b
Bra033324	A10	2908793	2911168	AT1G02400	b
Bra020890	A08	10613544	10618144	AT4G21200	c
Bra026757	A09	35337146	35338751	AT1G15550	c
Bra017443	A09	13719647	13721290	AT2G01570	c
Bra003520	A07	16866063	16867298	AT3G63010	c
Bra002042	A07	2331648	2333219	AT3G11440	b
Bra030032	A07	9252713	9254720	AT1G24260	c
Bra039656	A06	717141	718134	AT1G53160	b
Bra004007	A07	19544695	19550649	AT1G69120	c
Bra038511	A09	33434743	33437921	AT2G22540	b
Bra005470	A05	5668800	5669314	AT2G33810	b
Bra004674	A05	1325605	1327587	AT2G42200	b
Bra004928	A05	2530305	2532747	AT2G45660	d
Bra021094	A01	23170974	23171596	AT3G15270	a
Bra014599	A04	1684031	1685273	AT3G57920	a
Bra013812	A01	7881579	7887430	AT4G24540	b
Bra010504	A08	14103973	14104641	AT4G35900	c
Bra028883	A02	214591	217897	AT5G02030	c
Bra028820	A02	535258	536724	AT5G03790	c
Bra005783	A03	603455	604516	AT5G03840	a
Bra035952	A09	3377661	3380855	AT5G60910	c
Bra019619	A06	13766655	13769411	AT5G61850	b
Bra012758	A03	22416041	22420268	AT4G15880	a
Bra036525	A09	2995091	2995417	AT5G24860	c
Bra023629	A02	3233860	3235516	AT5G17690	c
Bra003279	A07	15622206	15623322	AT3G57390	c
Bra008668	A10	12113439	12114452	AT5G15840	b
Bra025031	A06	23738083	23742985	AT5G46210	b
Bra004991	A05	2849644	2849985	AT2G40080	b
Bra015710	A07	24515213	24516895	AT1G65480	b
Bra038832	A07	1040063	1042389	AT2G18915	b
Bra023378	A02	2055303	2056404	AT5G12840	c
Bra036517	A09	3039113	3041585	AT5G24470	c
Bra002557	A10	8951864	8952121	AT5G59560	b
Bra001866	A03	19076104	19081645	AT3G22380	c
Bra010684	A08	15194560	15198156	AT4G39400	c
Bra008955	A10	13399307	13406008	AT5G11530	b
Bra029179	A03	6725825	6739282	AT5G51230	a
Bra022957	A03	7946675	7949427	AT2G33835	d
Bra009055	A10	13856133	13860473	AT5G10140	b
Bra036717	A09	5872481	5875465	AT2G19520	a
Bra017410	A09	14045299	14046181	AT2G02760	c
Bra001729	A03	18117731	18126862	AT3G18990	c
Bra035037	A07	25181020	25182572	AT1G78440	b
Bra010802	A08	15739206	15741222	AT1G30040	a
Bra007722	A09	32072869	32074154	AT3G63010	b
Bra010955	A08	16482399	16484478	AT1G24260	a
Bra004361	A07	21503835	21506394	AT1G69120	b
Bra022954	A03	7941210	7941512	AT2G33810	c
Bra039324	A04	18723546	18725960	AT2G45660	a
Bra011648	A01	1266338	1267126	AT4G35900	b
Bra005703	A03	200312	203613	AT5G02030	a
Bra009508	A10	15774055	15775120	AT5G03840	b
Bra012997	A03	21163363	21166078	AT5G60910	b
Bra019018	A06	753560	754774	AT3G57390	b
Bra003278	A07	15621766	15621951	AT5G10140	c
Bra022771	A03	6971946	6976797	AT2G19520	c
Bra011133	A01	3743597	3746706	AT3G57390	b
Bra025914	A06	6725817	6727198	AT1G74500	b
Bra033690	A06	24540208	24541421	AT3G07650	b
Bra027501	A09	11313458	11316877	AT1G26945	c
Bra010693	A08	15246647	15247397	AT2G24260	c
Bra001264	A03	15588412	15589869	AT5G65640	c
Bra028186	A04	6835892	6836583	AT1G68920	b
Bra009803	A06	17991841	17995336	AT2G30770	b
Bra003232	A07	15332827	15333852	AT5G02840	c
Bra004348	A07	21435282	21437309	AT4G39260	b
Bra004609	A05	1038388	1039447	AT1G68920	b
Bra007228	A09	29618226	29619457	AT3G56220	b
Bra007863	A09	32816874	32819513	AT1G09340	b
Bra032111	A04	11202821	11205710	AT5G15160	a
Bra016299	A08	17003367	17004289	AT5G02840	a
Bra015372	A10	1759456	1760755	AT3G47710	b
Bra005751	A03	433865	435637	AT4G24240	a
Bra013304	A01	4882809	4883528	AT5G24910	b
Bra016090	A07	22761310	22762380	AT3G15030	b
Bra027284	A05	20829037	20830257	AT3G56220	b
Bra039096	A09	1525195	1526031	AT3G09600.7	c
Bra011869	A01	141252	142017	AT5G15160	b
Bra029666	A05	23468546	23470139	AT2G41240	b
Bra040020	A01	25431929	25433482	AT5G13790	a
Bra018565	A06	3193897	3196179	AT3G27010	b
Bra020030	A06	3212728	3213419	AT3G28857	b
Bra031662	A09	37098516	37099337	AT4G26150	c
Bra020467	A02	24655842	24658159	AT5G52660	a
Bra034636	A08	11571798	11573000	AT4G01280	c
Bra014704	A04	2375189	2376339	AT4G39260	a
Bra024404	A06	16170496	16172350	AT3G27010	b
Bra031852	A02	26571241	26573711	AT4G18390	a
Bra038336	A02	10185024	10186638	AT3G09600	a
Bra016946	A04	17565810	17566626	AT3G27010	a
Bra003797	A07	18404424	18404791	AT3G21320	c
Bra006286	A03	2874044	2875101	AT3G07650	a
Bra008154	A02	12463414	12463783	AT1G09340	a
Bra008716	A10	12331666	12332739	AT4G03050	b
Bra012435	A07	9862901	9863742	AT2G41240	c
Bra015906	A07	23563955	23564336	AT1G26945	b
Bra018117	A06	10067467	10068244	AT5G65640	d
Bra023508	A02	2663345	2664291	AT4G24240	c
Bra024672	A09	24880367	24881528	AT5G15160	b
Bra025358	A06	20945584	20946135	AT3G28857	b
Bra028443	A07	14039165	14040101	AT5G43650	a
Bra033063	A02	22504533	22505067	AT1G26945	a
Bra039043	A09	1788189	1790057	AT1G09340	c
Bra014927	A07	7393578	7394798	AT3G28857	b
Bra019239	A03	25560876	25562773	AT5G43650	a
Bra003117	A10	5055517	5057543	AT3G56220	b
Bra005754	A03	443349	444159	AT2G45650	a
Bra009562	A10	16040649	16042626	AT3G15030	b
Bra019542	A06	13116590	13119518	AT3G15030	c
Bra029111	A03	6415666	6417989	AT5G52660	a
Bra029778	A05	23038574	23040507	AT1G18330	b
Bra033257	A10	3291640	3293102	AT1G72010	b
Bra034074	A01	25108098	25109751	AT1G74500	a
Bra037365	A09	289365	291056	AT5G02840	a
Bra012600	A03	23315387	23316535	AT4G34530	a
Bra032968	A02	21895750	21896001	AT1G74500	a
Bra032970	A02	21901412	21901833	AT5G56860	a
Bra032973	A02	21915783	21918030	AT3G28857	a
Bra000392	A03	10914526	10916635	AT1G80330	c
Bra034180	A09	1165028	1166807	AT4G24240	d
Bra008481	A02	14911274	14912520	AT2G24260	d
Bra029494	A09	17735929	17736685	AT4G18390	b
Bra001579	A03	17191721	17192944	AT5G48385	c
Bra021586	A01	23505568	23506620	AT1G01520	a
Bra002788	A10	7632890	7634537	AT1G09340	b
Bra019118	A03	26277452	26278935	AT3G07650	a
Bra020704	A02	23108032	23110321	AT3G27010	a
Bra001825	A03	18694015	18695906	AT5G61850	c

## Sheet:  Table S4
Table S4 Differentially expressed genes among the floral transitioning pathways
Gene ID	FDRa	Log2_FCb	Regulation	Description
Bra004007	4.86e-25	-1.04061	down	Floral homeotic protein APETALA 1 A
Bra015313	4.8e-254	-4.41061	down	Cryptochrome-2
Bra017735	0.000278	1.57459	up	Protein FD
Bra036239	0.001636	-1.2094	down	Ent-copalyl diphosphate synthase, chloroplastic (GA1)
Bra002788	0.000952	-1.58076	down	GATA transcription factor 21
Bra019118	1.51e-13	1.19116	up	Putative GATA transcription factor 22
Bra000392	6.17e-08	-2.47602	down	Agamous-like MADS-box protein AGL6
Bra039324	9.91e-07	-2.20864	down	MADS-box protein SOC1
Bra000420	2.11e-10	-1.21819	down	Protein SUPPRESSOR OF PHYA-105
Bra021100	0.000845	-1.2853	down	Protein SPA1-RELATED 3
Bra024735	3.88e-21	-1.47128	down	AP2/ERF and B3 domain-containing transcription repressor TEM1
Bra009799	7.46e-13	1.33195	up	Flowering-promoting factor 1
Bra008624	1.27e-24	-1.38389	down	Protein FRIGIDA
Bra020704	1.4e-147	-3.2954	down	Protein FRIGIDA
Bra030461	2.34e-12	-1.47599	down	Gibberellin 2-beta-dioxygenase 7
Bra034180	4.38e-08	Infc	up	Gibberellin 20 oxidase 5
Bra008481	3.51e-05	3.32616	up	Gibberellin 3-beta-dioxygenase 4
Bra020890	1.55e-10	-3.02189	down	Gibberellin 2-beta-dioxygenase 8
Bra001825	4.35e-18	-1.40957	down	Protein EARLY FLOWERING 3
Bra025914	6.61839e-34	2.98508	up	Early-Phytochrome-responsive1
Bra033690	8.75062e-27	1.2064	up	Transcription factor bHLH92
Bra027501	9.15433e-11	1.71271	up	Transcription factor bHLH92
Bra010693	2.2967e-29	-1.17635	down	CCR1/Glycine-rich RNA-binding protein 10
Bra031210	1.02357e-34	-1.91081	down	ATGPR7/CCR2/Glycine-rich RNA-binding protein GRP1A
Bra001264	7.53232e-45	-1.31438	down	Zinc finger protein CONSTANS-LIKE 9
Bra028186	1.78154e-05	-1.93689	down	Chloroplast stem-loop binding protein of 41 kDa b, chloroplastic (Precursor)
Bra009803	8.26791e-13	-2.56324	down	Cytochrome P450 714A1
Bra011540	1.48173e-43	1.68852	up	Transcription Factor bHLH63
Bra003232	5.6323e-06	-1.44454	down	Transcription Factor bHLH93
Bra004348	5.85874e-42	-1.17821	down	Transcription Factor bHLH49
Bra004609	6.13458e-08	-1.6557	down	Transcription Factor bHLH100
Bra007228	0.000227362	-1.36687	down	Transcription Factor bHLH93
Bra007863	0.00265611	-1.5045	down	Transcription Factor bHLH66
Bra032111	1.84414e-09	-2.68457	down	Transcription Factor bHLH66
Bra016299	1.10368e-06	-1.6099	down	Transcription Factor bHLH135
Bra015372	1.0197e-17	1.72058	up	Transcription Factor WRKY 7
Bra005751	0.000205589	-1.99572	down	Transcription factor ASG4
Bra014628	2.6e-08	1.03542	up	Agamous-like MADS-box protein AGL18
Bra019018	7.09e-12	Inf	up	Agamous-like MADS-box protein AGL18
Bra013304	0.000131483	1.02619	up	Transcription factor TCP2
Bra016090	2.47953e-25	-1.05894	down	Transcription factor TCP22
Bra027284	2.96793e-05	-1.08559	down	Transcription factor TCP4
Bra039096	0.00140567	1.65065	up	Transcription factor TCP20
Bra029494	0.000113	-1.27309	down	Agamous-like MADS-box protein AGL15
Bra039921	1.33493e-07	Inf	down	Agamous-like MADS-box protein AGL17
Bra020826	8.32409e-07	1.69253	up	Agamous-like MADS-box protein AGL19
Bra028437	1.69557e-09	-3.56561	down	Cyclic dof factor 2
Bra030749	0.00496595	-1.02086	down	Nuclear transcription factor Y subunit C-9
Bra008669	0.0193636	-1.58111	down	CONSTANs
Bra022475	--	-2.39657	down	FLOWEING LOCUS T
Bra022771	--	2.50764	up	MADS-box protein FLOWERING LOCUS C 5
Bra004117	--	2.05663	up	Protein TWIN SISTER of FT

## Sheet: Table S5
Table S5 Differentially expressed TF
Gene ID	Regulation	Description
Bra004033	down	Ethylene-responsive transcription factor ERF118 GN=ERF118 OS=Arabidopsis thaliana (Mouse-ear cress) PE=2 SV=1
Bra009824	up	Ethylene-responsive transcription factor ERF003 GN=ERF003 OS=Arabidopsis thaliana (Mouse-ear cress) PE=2 SV=1
Bra012938	down	Ethylene-responsive transcription factor ERF104 GN=ERF104 OS=Arabidopsis thaliana (Mouse-ear cress) PE=1 SV=1
Bra016136	down	Ethylene-responsive transcription factor ERF021 GN=ERF021 OS=Arabidopsis thaliana (Mouse-ear cress) PE=2 SV=1
Bra016748	down	Eukaryotic peptide chain release factor subunit 1-2 GN=ERF1-2 OS=Arabidopsis thaliana (Mouse-ear cress) PE=2 SV=1
Bra018868	up	AP2/ERF and B3 domain-containing transcription factor At1g50680 GN=At1g50680 OS=Arabidopsis thaliana (Mouse-ear cress) PE=2 SV=1
Bra020726	up	Eukaryotic peptide chain release factor subunit 1-1 GN=ERF1-1 OS=Arabidopsis thaliana (Mouse-ear cress) PE=2 SV=2
Bra024735	down	AP2/ERF and B3 domain-containing transcription repressor TEM1 GN=TEM1 OS=Arabidopsis thaliana (Mouse-ear cress) PE=1 SV=1
Bra026280	up	Ethylene-responsive transcription factor ERF054 GN=F26K10.20 OS=Arabidopsis thaliana (Mouse-ear cress) PE=2 SV=1
Bra031069	down	Ethylene-responsive transcription factor ERF017 GN=ERF017 OS=Arabidopsis thaliana (Mouse-ear cress) PE=2 SV=1
Bra032630	up	Ethylene-responsive transcription factor ERF023 GN=ERF023 OS=Arabidopsis thaliana (Mouse-ear cress) PE=2 SV=1
Bra035732	down	Ethylene-responsive transcription factor ERF105 GN=ERF105 OS=Arabidopsis thaliana (Mouse-ear cress) PE=2 SV=1
Bra036022	down	Ethylene-responsive transcription factor ERF012 GN=ERF012 OS=Arabidopsis thaliana (Mouse-ear cress) PE=2 SV=1
Bra037124	up	Ethylene-responsive transcription factor ERF010 GN=ERF010 OS=Arabidopsis thaliana (Mouse-ear cress) PE=2 SV=1
Bra003998	up	NAC transcription factor 29 GN=At1g69490 OS=Arabidopsis thaliana (Mouse-ear cress) PE=2 SV=1
Bra008849	down	NAC transcription factor 29 GN=At1g69490 OS=Arabidopsis thaliana (Mouse-ear cress) PE=2 SV=1
Bra027101	down	NAC transcription factor 25 GN=At1g61110 OS=Arabidopsis thaliana (Mouse-ear cress) PE=2 SV=1
Bra037283	down	NAC transcription factor 29 GN=At1g69490 OS=Arabidopsis thaliana (Mouse-ear cress) PE=2 SV=1
Bra003995	down	Transcription factor MYB44 GN=K8K14.2 OS=Arabidopsis thaliana (Mouse-ear cress) PE=2 SV=1
Bra008096	up	Transcription factor MYB44 GN=K8K14.2 OS=Arabidopsis thaliana (Mouse-ear cress) PE=2 SV=1
Bra008169	down	Transcription factor MYB1R1 OS=Solanum tuberosum (Potato) PE=2 SV=1
Bra012936	down	Transcription factor MYB1R1 OS=Solanum tuberosum (Potato) PE=2 SV=1
Bra013000	up	Transcription factor MYB28 GN=MFB13.22 OS=Arabidopsis thaliana (Mouse-ear cress) PE=1 SV=1
Bra015911	up	Transcription factor MYB76 GN=MBK20.16 OS=Arabidopsis thaliana (Mouse-ear cress) PE=1 SV=1
Bra016575	up	Transcription factor MYB44 GN=K8K14.2 OS=Arabidopsis thaliana (Mouse-ear cress) PE=2 SV=1
Bra017813	up	Transcription factor MYB44 GN=K8K14.2 OS=Arabidopsis thaliana (Mouse-ear cress) PE=2 SV=1
Bra020289	down	Transcription factor MYB59 GN=MYB59 OS=Arabidopsis thaliana (Mouse-ear cress) PE=2 SV=2
Bra021515	down	Transcription factor MYB86 GN=F21E10.4 OS=Arabidopsis thaliana (Mouse-ear cress) PE=2 SV=1
Bra027389	down	Transcription factor MYB86 GN=F21E10.4 OS=Arabidopsis thaliana (Mouse-ear cress) PE=2 SV=1
Bra029311	up	Transcription factor MYB28 GN=MFB13.22 OS=Arabidopsis thaliana (Mouse-ear cress) PE=1 SV=1
Bra031060	down	Transcription factor MYB1R1 OS=Solanum tuberosum (Potato) PE=2 SV=1
Bra032176	up	Transcription factor MYB44 GN=K8K14.2 OS=Arabidopsis thaliana (Mouse-ear cress) PE=2 SV=1
Bra035929	up	Transcription factor MYB28 GN=MFB13.22 OS=Arabidopsis thaliana (Mouse-ear cress) PE=1 SV=1
Bra008074	up	Transcription factor GTE3, chloroplastic (Precursor) GN=GTE3 OS=Arabidopsis thaliana (Mouse-ear cress) PE=1 SV=1
Bra000392	down	Agamous-like MADS-box protein AGL6 GN=AGL6 OS=Arabidopsis thaliana (Mouse-ear cress) PE=1 SV=2
Bra000696	down	Agamous-like MADS-box protein AGL11 GN=T5L19.90 OS=Arabidopsis thaliana (Mouse-ear cress) PE=1 SV=1
Bra014552	down	Agamous-like MADS-box protein AGL1 GN=T20N10_130 OS=Arabidopsis thaliana (Mouse-ear cress) PE=1 SV=1
Bra014628	up	Agamous-like MADS-box protein AGL18 GN=AGL18 OS=Arabidopsis thaliana (Mouse-ear cress) PE=2 SV=1
Bra017404	down	MADS-box protein FBP24 GN=FBP24 OS=Petunia hybrida (Petunia) PE=1 SV=1
Bra019018	up	Agamous-like MADS-box protein AGL18 GN=AGL18 OS=Arabidopsis thaliana (Mouse-ear cress) PE=2 SV=1
Bra020600	up	Agamous-like MADS-box protein AGL97 GN=AGL97 OS=Arabidopsis thaliana (Mouse-ear cress) PE=1 SV=1
Bra020826	up	Agamous-like MADS-box protein AGL19 GN=AGL19 OS=Arabidopsis thaliana (Mouse-ear cress) PE=1 SV=1
Bra025607	up	Agamous-like MADS-box protein AGL93 GN=AGL93 OS=Arabidopsis thaliana (Mouse-ear cress) PE=1 SV=1
Bra025609	up	Agamous-like MADS-box protein AGL93 GN=AGL93 OS=Arabidopsis thaliana (Mouse-ear cress) PE=1 SV=1
Bra025619	up	Agamous-like MADS-box protein AGL93 GN=AGL93 OS=Arabidopsis thaliana (Mouse-ear cress) PE=1 SV=1
Bra029154	down	MADS-box protein SOC1 GN=F17K2.19 OS=Arabidopsis thaliana (Mouse-ear cress) PE=1 SV=1
Bra029494	down	Agamous-like MADS-box protein AGL15 GN=AGL15 OS=Brassica napus (Rape) PE=3 SV=1
Bra031886	up	Agamous-like MADS-box protein AGL27 GN=F22K20.15 OS=Arabidopsis thaliana (Mouse-ear cress) PE=1 SV=1
Bra037434	up	Agamous-like MADS-box protein AGL97 GN=AGL97 OS=Arabidopsis thaliana (Mouse-ear cress) PE=1 SV=1
Bra037571	up	Agamous-like MADS-box protein AGL93 GN=AGL93 OS=Arabidopsis thaliana (Mouse-ear cress) PE=1 SV=1
Bra039324	down	MADS-box protein SOC1 GN=F17K2.19 OS=Arabidopsis thaliana (Mouse-ear cress) PE=1 SV=1
Bra039921	down	Agamous-like MADS-box protein AGL17 GN=AGL17 OS=Arabidopsis thaliana (Mouse-ear cress) PE=2 SV=2
Bra003232	down	Transcription factor bHLH93 GN=K21L13.16 OS=Arabidopsis thaliana (Mouse-ear cress) PE=1 SV=1
Bra004015	down	Transcription factor bHLH30 OS=Arabidopsis thaliana (Mouse-ear cress) PE=1 SV=1
Bra004348	down	Transcription factor bHLH49 GN=T6L1.10 OS=Arabidopsis thaliana (Mouse-ear cress) PE=2 SV=1
Bra004505	down	Transcription factor bHLH70 GN=F19D11.9 OS=Arabidopsis thaliana (Mouse-ear cress) PE=2 SV=1
Bra004609	down	Transcription factor bHLH100 GN=F13H10.21 OS=Arabidopsis thaliana (Mouse-ear cress) PE=2 SV=1
Bra007228	down	Transcription factor bHLH93 GN=K21L13.16 OS=Arabidopsis thaliana (Mouse-ear cress) PE=1 SV=1
Bra007644	down	Transcription factor bHLH67 GN=F21F14.120 OS=Arabidopsis thaliana (Mouse-ear cress) PE=2 SV=1
Bra007863	down	Transcription factor bHLH66 GN=F27D4.17 OS=Arabidopsis thaliana (Mouse-ear cress) PE=2 SV=1
Bra011540	up	Transcription factor bHLH63 GN=T4L20.110 OS=Arabidopsis thaliana (Mouse-ear cress) PE=2 SV=1
Bra016299	down	Transcription factor bHLH135 GN=At1g74500 OS=Arabidopsis thaliana (Mouse-ear cress) PE=1 SV=1
Bra018269	down	Transcription factor bHLH91 GN=F16D14.5 OS=Arabidopsis thaliana (Mouse-ear cress) PE=2 SV=1
Bra024115	up	Transcription factor bHLH27 GN=F27B13.170 OS=Arabidopsis thaliana (Mouse-ear cress) PE=2 SV=1
Bra024993	down	Transcription factor bHLH28 GN=MZA15.1 OS=Arabidopsis thaliana (Mouse-ear cress) PE=2 SV=1
Bra027501	up	Transcription factor bHLH92 GN=K9D7.15 OS=Arabidopsis thaliana (Mouse-ear cress) PE=2 SV=1
Bra029640	down	Transcription factor bHLH62 GN=F21O3.5 OS=Arabidopsis thaliana (Mouse-ear cress) PE=2 SV=1
Bra030208	up	Transcription factor bHLH19 GN=T30L20.2 OS=Arabidopsis thaliana (Mouse-ear cress) PE=2 SV=1
Bra030459	down	Transcription factor bHLH115 GN=F23H24.8 OS=Arabidopsis thaliana (Mouse-ear cress) PE=2 SV=1
Bra032111	down	Transcription factor bHLH66 GN=F27D4.17 OS=Arabidopsis thaliana (Mouse-ear cress) PE=2 SV=1
Bra033690	up	Transcription factor bHLH92 GN=K9D7.15 OS=Arabidopsis thaliana (Mouse-ear cress) PE=2 SV=1
Bra005688	up	Trihelix transcription factor GT-3a GN=T10O8.90 OS=Arabidopsis thaliana (Mouse-ear cress) PE=1 SV=1
Bra000372	up	Zinc finger protein ZAT4 GN=ZAT4 OS=Arabidopsis thaliana (Mouse-ear cress) PE=2 SV=1
Bra001264	down	Zinc finger protein CONSTANS-LIKE 9 GN=COL9 OS=Arabidopsis thaliana (Mouse-ear cress) PE=2 SV=1
Bra001523	down	Zinc finger protein MAGPIE GN=MGP OS=Arabidopsis thaliana (Mouse-ear cress) PE=1 SV=1
Bra002516	down	Zinc finger protein CONSTANS-LIKE 1 GN=COL1 OS=Arabidopsis thaliana (Mouse-ear cress) PE=1 SV=1
Bra003422	up	Zinc finger protein ZAT9 GN=ZAT9 OS=Arabidopsis thaliana (Mouse-ear cress) PE=2 SV=1
Bra003899	down	Uncharacterized zinc finger protein At4g06634 GN=At4g06634 OS=Arabidopsis thaliana (Mouse-ear cress) PE=1 SV=1
Bra004035	down	Zinc finger protein CONSTANS-LIKE 6 GN=COL6 OS=Arabidopsis thaliana (Mouse-ear cress) PE=2 SV=2
Bra004200	down	Zinc finger protein 6 OS=Arabidopsis thaliana (Mouse-ear cress) PE=2 SV=1
Bra004283	down	Zinc finger protein MAGPIE GN=MGP OS=Arabidopsis thaliana (Mouse-ear cress) PE=1 SV=1
Bra004288	up	Zinc finger CCCH domain-containing protein 15 GN=At1g68200 OS=Arabidopsis thaliana (Mouse-ear cress) PE=2 SV=1
Bra004423	down	Zinc finger protein CONSTANS-LIKE 13 GN=COL13 OS=Arabidopsis thaliana (Mouse-ear cress) PE=2 SV=1
Bra005741	down	Zinc finger protein JACKDAW GN=F15A17.180 OS=Arabidopsis thaliana (Mouse-ear cress) PE=1 SV=1
Bra006302	up	Zinc finger protein ZAT9 GN=ZAT9 OS=Arabidopsis thaliana (Mouse-ear cress) PE=2 SV=1
Bra006420	up	Zinc finger protein VAR3, chloroplastic (Precursor) GN=VAR3 OS=Arabidopsis thaliana (Mouse-ear cress) PE=1 SV=2
Bra006883	up	Zinc finger CCCH domain-containing protein 62 GN=ZFWD4 OS=Arabidopsis thaliana (Mouse-ear cress) PE=2 SV=1
Bra007205	down	Zinc finger CCCH domain-containing protein 47 GN=At3g55980 OS=Arabidopsis thaliana (Mouse-ear cress) PE=2 SV=1
Bra007545	up	Zinc finger protein ZAT9 GN=ZAT9 OS=Arabidopsis thaliana (Mouse-ear cress) PE=2 SV=1
Bra009257	down	Zinc finger CCCH domain-containing protein 54 GN=PEI1 OS=Arabidopsis thaliana (Mouse-ear cress) PE=1 SV=1
Bra009549	down	Zinc finger protein JACKDAW GN=F15A17.180 OS=Arabidopsis thaliana (Mouse-ear cress) PE=1 SV=1
Bra011631	down	Zinc finger protein ZAT3 GN=F23E12.160 OS=Arabidopsis thaliana (Mouse-ear cress) PE=2 SV=1
Bra013181	down	Zinc finger CCCH domain-containing protein 18 GN=At2g05160 OS=Arabidopsis thaliana (Mouse-ear cress) PE=2 SV=1
Bra015271	up	Zinc finger protein MAGPIE GN=MGP OS=Arabidopsis thaliana (Mouse-ear cress) PE=1 SV=1
Bra016385	up	Zinc finger CCCH domain-containing protein 69 GN=At3g63550 OS=Arabidopsis thaliana (Mouse-ear cress) PE=3 SV=1
Bra018225	up	Zinc finger protein ZAT8 GN=ZAT8 OS=Arabidopsis thaliana (Mouse-ear cress) PE=2 SV=1
Bra018817	up	Zinc finger protein AZF2 OS=Arabidopsis thaliana (Mouse-ear cress) PE=2 SV=1
Bra019378	down	Zinc finger CCCH domain-containing protein 19 GN=F16F14 OS=Arabidopsis thaliana (Mouse-ear cress) PE=1 SV=3
Bra019476	up	Zinc finger protein ZAT8 GN=ZAT8 OS=Arabidopsis thaliana (Mouse-ear cress) PE=2 SV=1
Bra019944	up	Zinc finger CCCH domain-containing protein 5 GN=At1g10320 OS=Arabidopsis thaliana (Mouse-ear cress) PE=2 SV=2
Bra020502	up	RanBP2-type zinc finger protein At1g67325 GN=At1g67325 OS=Arabidopsis thaliana (Mouse-ear cress) PE=1 SV=1
Bra020709	down	Zinc finger protein CONSTANS-LIKE 10 GN=COL10 OS=Arabidopsis thaliana (Mouse-ear cress) PE=1 SV=1
Bra020880	down	Dof zinc finger protein DOF4.4 GN=DOF4.4 OS=Arabidopsis thaliana (Mouse-ear cress) PE=3 SV=1
Bra022372	down	Zinc finger CCCH domain-containing protein 62 GN=ZFWD4 OS=Arabidopsis thaliana (Mouse-ear cress) PE=2 SV=1
Bra023061	up	Zinc finger A20 and AN1 domain-containing stress-associated protein 4 GN=SAP4 OS=Arabidopsis thaliana (Mouse-ear cress) PE=1 SV=1
Bra023683	down	Zinc finger CCCH domain-containing protein 58 GN=At5g18550 OS=Arabidopsis thaliana (Mouse-ear cress) PE=2 SV=1
Bra024771	down	Zinc finger protein MAGPIE GN=MGP OS=Arabidopsis thaliana (Mouse-ear cress) PE=1 SV=1
Bra027722	up	Dof zinc finger protein DOF1.8 GN=DOF1.8 OS=Arabidopsis thaliana (Mouse-ear cress) PE=2 SV=1
Bra028791	down	Zinc finger protein ZAT5 GN=ZAT5 OS=Arabidopsis thaliana (Mouse-ear cress) PE=2 SV=1
Bra029435	up	Zinc finger A20 and AN1 domain-containing stress-associated protein 7 GN=SAP7 OS=Arabidopsis thaliana (Mouse-ear cress) PE=1 SV=1
Bra030151	up	Putative zinc finger CCCH domain-containing protein 9 GN=At1g29570 OS=Arabidopsis thaliana (Mouse-ear cress) PE=4 SV=1
Bra030423	down	Dof zinc finger protein DOF1.7 GN=F19C24.9 OS=Arabidopsis thaliana (Mouse-ear cress) PE=2 SV=1
Bra031820	down	Zinc finger protein MAGPIE GN=MGP OS=Arabidopsis thaliana (Mouse-ear cress) PE=1 SV=1
Bra032326	up	Putative zinc finger CCCH domain-containing protein 9 GN=At1g29570 OS=Arabidopsis thaliana (Mouse-ear cress) PE=4 SV=1
Bra033124	up	Zinc finger A20 and AN1 domain-containing stress-associated protein 7 GN=SAP7 OS=Arabidopsis thaliana (Mouse-ear cress) PE=1 SV=1
Bra033466	up	Zinc finger CCCH domain-containing protein 62 GN=ZFWD4 OS=Arabidopsis thaliana (Mouse-ear cress) PE=2 SV=1
Bra033731	up	Zinc finger CCCH domain-containing protein 61 GN=At5g44260 OS=Arabidopsis thaliana (Mouse-ear cress) PE=2 SV=1
Bra033925	down	Zinc finger protein CONSTANS-LIKE 6 GN=COL6 OS=Arabidopsis thaliana (Mouse-ear cress) PE=2 SV=2
Bra034396	up	Zinc finger protein ZAT5 GN=ZAT5 OS=Arabidopsis thaliana (Mouse-ear cress) PE=2 SV=1
Bra036082	up	Dof zinc finger protein DOF3.4 GN=F11C1_250 OS=Arabidopsis thaliana (Mouse-ear cress) PE=1 SV=2
Bra038491	down	Zinc finger protein ZAT9 GN=ZAT9 OS=Arabidopsis thaliana (Mouse-ear cress) PE=2 SV=1
Bra039988	down	Zinc finger CCCH domain-containing protein 25 GN=At2g29580 OS=Arabidopsis thaliana (Mouse-ear cress) PE=2 SV=1
Brassica_rapa_Pekinensis_newGene_811	up	Zinc finger BED domain-containing protein DAYSLEEPER GN=HAT OS=Arabidopsis thaliana (Mouse-ear cress) PE=1 SV=1
Brassica_rapa_Pekinensis_newGene_851	up	Zinc finger BED domain-containing protein RICESLEEPER 2 OS=Oryza sativa subsp. japonica (Rice) PE=2 SV=1
Bra001615	up	Nuclear transcription factor Y subunit B-3 OS=Arabidopsis thaliana (Mouse-ear cress) PE=2 SV=1
Bra009200	down	Nuclear transcription factor Y subunit A-10 GN=NFYA10 OS=Arabidopsis thaliana (Mouse-ear cress) PE=2 SV=2
Bra010910	up	Nuclear transport factor 2 GN=NTF2 OS=Arabidopsis thaliana (Mouse-ear cress) PE=2 SV=1
Bra014368	down	Nuclear transcription factor Y subunit A-5 GN=NFYA5 OS=Arabidopsis thaliana (Mouse-ear cress) PE=2 SV=1
Bra017209	up	Nuclear transcription factor Y subunit B-8 GN=NFYB8 OS=Arabidopsis thaliana (Mouse-ear cress) PE=2 SV=1
Bra027199	down	Nuclear transcription factor Y subunit B-3 OS=Arabidopsis thaliana (Mouse-ear cress) PE=2 SV=1
Bra030749	down	Nuclear transcription factor Y subunit C-9 GN=F7G19.16 OS=Arabidopsis thaliana (Mouse-ear cress) PE=2 SV=1
Bra030899	down	Nuclear transcription factor Y subunit A-5 GN=NFYA5 OS=Arabidopsis thaliana (Mouse-ear cress) PE=2 SV=1
Bra030996	down	Nuclear transcription factor Y subunit A-8 GN=NFYA8 OS=Arabidopsis thaliana (Mouse-ear cress) PE=2 SV=2
Bra033058	up	Nuclear-pore anchor OS=Arabidopsis thaliana (Mouse-ear cress) PE=1 SV=1
Bra037968	up	Nuclear transcription factor Y subunit A-5 GN=NFYA5 OS=Arabidopsis thaliana (Mouse-ear cress) PE=2 SV=1

## Sheet: Table S6
Table S6 Primers pairs used for qRT-PCR
Gene ID	Gene Name	Primer (5'-3')	Product
Bra004007	AP1-F-qPCR	TGCTCTTAAGCACATCCGCTCT	198
	AP1-R-qPCR	GGTGGAGGCGGAGGCATATT
Bra004117	FT-F- qPCR	GAGAGTCCAAGGCCCACCTC	192
	FT-R-qPCR	TCCTCCGCAGCCATTATCCC
Bra009799	FPF1-F-qPCR	TACTCGACCCTCGAGCAGGT	199
	FPF1-R-qPCR	TGGAGTCTCGGACGTGGAAG
Bra017044	COI1-F-qPCR	ATGTGTTGGCGAGAGCGAGA	172
	COI1-R-qPCR	AGCGAGCTCGTGTAGCCATT
Bra039324	SOC1-F-qPCR	TCGCCAGCTCCAATATGCAAGA	188
	SOC1-R-qPCR	GCATGATCCTATGCCTTCTCCCA
Bra009803	ELA1-F-qPCR	GAAACGTGCCGGAGATGCAA	193
	ELA1-R-qPCR	ACCTCAGGGTGGTTTGCGTA
Bra015313	CRY2-F-qPCR	GCCACGAGCTTGATCGCTTG	180
	CRY2-R-qPCR	AGTTTGCACCGAGCTCCACT
Bra029494	AGL15-F-qPCR	GAAGGAACAGCGAGCAGAGC	186
	AGL15-R-qPCR	GAGGTCTGGAGGCTGCAGTT
Bra014628	AGL18-F-qPCR	TCGAGAATGCGAACCGTCTTCA	173
	AGL18-R-qPCR	TGATCAGCAGCAACGTACCCA
